# Supplementary material for: Genome Sequencing Identifies 13 Novel Candidate Risk Genes for Autism Spectrum Disorder in a Qatari Cohort
Source: Int J Mol Sci. 2024 Oct 27;25(21):11551. doi: 10.3390/ijms252111551 (PMC11547081; doi:10.3390/ijms252111551)
Supplement: Supplementary file 1 [file ijms-25-11551-s001.zip]

Archive with 1 entries (1 files):
- ijms-3275327-supplementary.pdf
